# Supplementary material for: Primary Prevention of Type 2 Diabetes Mellitus in the European Union: A Systematic Review of Interventional Studies
Source: Nutrients. 2025 Mar 17;17(6):1053. doi: 10.3390/nu17061053 (PMC11945428; doi:10.3390/nu17061053)
Supplement: Supplementary file 1 [file nutrients-17-01053-s001.zip]

Archive with 2 entries (2 files):
- Supplementary File S1.pdf
- PRISMA_2020_checklist.pdf
